# Supplementary material for: Impact of the distance of spread through air spaces in non-small cell lung cancer
Source: Interdiscip Cardiovasc Thorac Surg. 2024 Dec 20;40(1):ivae181. doi: 10.1093/icvts/ivae181 (PMC11669314; doi:10.1093/icvts/ivae181)
Supplement: ivae181_Supplementary_Data [file ivae181_supplementary_data.zip]

Archive with 3 entries (3 files):
- CORRECT Supplemental Method.docx
- CORRECT Supplemental Table.docx
- CORRECT Supplemental Figure Legends.docx
